# Supplementary material for: Exposure to low levels of heavy metals and chronic kidney disease in the US population: A cross sectional study
Source: PLoS One. 2024 Apr 16;19(4):e0288190. doi: 10.1371/journal.pone.0288190 (PMC11020388; doi:10.1371/journal.pone.0288190)
Supplement: S1 File — (ZIP) [file pone.0288190.s001.zip]

Archive with 22 entries (22 files):
- BIOPRO_D.XPT
- BIOPRO_E.XPT
- BIOPRO_F.XPT
- BIOPRO_G.XPT
- BIOPRO_H.XPT
- BIOPRO_I.XPT
- BIOPRO_J.XPT
- BPQ.XPT
- BPQ_B.XPT
- BPQ_C.XPT
- BPQ_D.XPT
- BPQ_E.XPT
- BPQ_F.XPT
- BPQ_H.XPT
- BPQ_I.XPT
- COT_D.XPT
- COT_H.XPT
- COT_I.XPT
- COT_J.XPT
- COTNAL_E.XPT
- COTNAL_F.XPT
- COTNAL_G.XPT
