# Supplementary material for: Exposure to low levels of heavy metals and chronic kidney disease in the US population: A cross sectional study
Source: PLoS One. 2024 Apr 16;19(4):e0288190. doi: 10.1371/journal.pone.0288190 (PMC11020388; doi:10.1371/journal.pone.0288190)
Supplement: S2 File — (ZIP) [file pone.0288190.s002.zip]

Archive with 37 entries (37 files):
- DEMO.XPT
- DEMO_B.XPT
- DEMO_C.XPT
- DEMO_D.XPT
- DEMO_E.XPT
- DEMO_F.XPT
- DEMO_G.XPT
- DEMO_H.XPT
- DEMO_I.XPT
- DEMO_J.XPT
- DIQ.XPT
- DIQ_B.XPT
- DIQ_C.XPT
- DIQ_D.XPT
- DIQ_E.XPT
- DIQ_F.XPT
- DIQ_H.XPT
- DIQ_I.XPT
- L06_B.XPT
- L06BMT_C.XPT
- L06COT_C.XPT
- L40_B.XPT
- L40_C.XPT
- LAB06.XPT
- LAB18.XPT
- P_BIOPRO.XPT
- P_BPQ.XPT
- P_COT.XPT
- P_DIQ.XPT
- P_PBCD.XPT
- PBCD_D.XPT
- PBCD_E.XPT
- PBCD_F.XPT
- PBCD_G.XPT
- PBCD_H.XPT
- PBCD_I.XPT
- PBCD_J.XPT
