# Supplementary material for: Exposure to low levels of heavy metals and chronic kidney disease in the US population: A cross sectional study
Source: PLoS One. 2024 Apr 16;19(4):e0288190. doi: 10.1371/journal.pone.0288190 (PMC11020388; doi:10.1371/journal.pone.0288190)
Supplement: S3 File — (ZIP) [file pone.0288190.s003.zip]

Archive with 59 entries (59 files):
- NHANES/BIOPRO_D.XPT
- NHANES/BIOPRO_E.XPT
- NHANES/BIOPRO_F.XPT
- NHANES/BIOPRO_G.XPT
- NHANES/BIOPRO_H.XPT
- NHANES/BIOPRO_I.XPT
- NHANES/BIOPRO_J.XPT
- NHANES/BPQ.XPT
- NHANES/BPQ_B.XPT
- NHANES/BPQ_C.XPT
- NHANES/BPQ_D.XPT
- NHANES/BPQ_E.XPT
- NHANES/BPQ_F.XPT
- NHANES/BPQ_H.XPT
- NHANES/BPQ_I.XPT
- NHANES/COT_D.XPT
- NHANES/COT_H.XPT
- NHANES/COT_I.XPT
- NHANES/COT_J.XPT
- NHANES/COTNAL_E.XPT
- NHANES/COTNAL_F.XPT
- NHANES/COTNAL_G.XPT
- NHANES/DEMO.XPT
- NHANES/DEMO_B.XPT
- NHANES/DEMO_C.XPT
- NHANES/DEMO_D.XPT
- NHANES/DEMO_E.XPT
- NHANES/DEMO_F.XPT
- NHANES/DEMO_G.XPT
- NHANES/DEMO_H.XPT
- NHANES/DEMO_I.XPT
- NHANES/DEMO_J.XPT
- NHANES/DIQ.XPT
- NHANES/DIQ_B.XPT
- NHANES/DIQ_C.XPT
- NHANES/DIQ_D.XPT
- NHANES/DIQ_E.XPT
- NHANES/DIQ_F.XPT
- NHANES/DIQ_H.XPT
- NHANES/DIQ_I.XPT
- NHANES/L06_B.XPT
- NHANES/L06BMT_C.XPT
- NHANES/L06COT_C.XPT
- NHANES/L40_B.XPT
- NHANES/L40_C.XPT
- NHANES/LAB06.XPT
- NHANES/LAB18.XPT
- NHANES/P_BIOPRO.XPT
- NHANES/P_BPQ.XPT
- NHANES/P_COT.XPT
- NHANES/P_DIQ.XPT
- NHANES/P_PBCD.XPT
- NHANES/PBCD_D.XPT
- NHANES/PBCD_E.XPT
- NHANES/PBCD_F.XPT
- NHANES/PBCD_G.XPT
- NHANES/PBCD_H.XPT
- NHANES/PBCD_I.XPT
- NHANES/PBCD_J.XPT
